# Supplementary material for: Progressive overload without progressing load? The effects of load or repetition progression on muscular adaptations
Source: PeerJ. 2022 Sep 30;10:e14142. doi: 10.7717/peerj.14142 (PMC9528903; doi:10.7717/peerj.14142)
Supplement: Supplemental Information 1 [file peerj-10-14142-s001.csv]

CODE	GROUP	SEX	RF30_Pre	RF30_Post	RF50_Pre	RF50_Post	RF70_Pre	RF70_Post	VL30_Pre	VL30_Post	VL50_Pre	VL50_Post	VL70_Pre	VL70_Post	MG_Pre	MG_Post	LG_Pre	LG_post	Sol_Pre	Sol_Post	LegSLT_Pre	LegSLT_Post	BF_Pre	BF_Post	CMJ_Pre	CMJ_Post	1RM_Pre	1RM_Post	Endur_Pre	Endur_Post
1	0	M	40.64	49.89	33.16	39.56	24.38	29.55	42.29	46.83	36.69	42.27	24.41	28.34	21.51	20.93	19.4	19.6	17.76	19.6	14.88688944	15.53099008	19.5	13.4	42.418	46.228	58.96696	68.0388	13	18
2	1	F	52.58	53.25	41.72	44.13	33.46	35.93	NA	NA	34.85	35.32	29.35	34.54	17.14	17.96	16.79	17.94	20.43	21.24	14.92771272	15.25883488	14.6	14.3	41.402	45.72	70.30676	83.91452	15	22
3	1	M	54.53	60.59	42.5	49.66	34.09	37.62	40.25	47.28	43.98	44.26	37.19	38.64	21.39	21.74	18.51	19.56	17.92	18.11	21.51840448	21.79055968	23.3	22.5	53.848	53.594	102.0582	136.0776	21	24
4	1	F	49.65	54.5	42.66	48.84	33.61	37.49	44.15	47.34	40.03	40.9	34.56	37.29	20.85	21.89	17.69	20	17.79	21.6	14.7190604	15.22708344	15.5	16.4	38.608	43.688	68.0388	77.11064	14	19
5	0	F	39.61	40.55	30.79	32.35	23.05	23.05	32.65	35.15	28.72	28.45	20.24	20.31	19.43	18.79	14.35	16.07	14.91	14.91	13.4716824	12.83211768	25.2	29.5	35.306	36.576	68.0388	74.84268	19	25
6	0	F	44.06	44.58	35.23	37.22	23.08	25.34	42.21	42.07	42.54	43.26	34.96	36.78	17.52	18.55	11.58	14.41	17.42	18.98	10.5006548	10.88167208	29.5	29.2	31.75	37.084	58.96696	72.57472	11	14
7	0	F	62.27	58.51	50.76	48.63	37.42	36.55	50.19	51.94	47.04	49.03	34.82	37.51	15.35	14.31	11.75	12.52	16.3	16.38	15.8303608	15.63078032	37.1	35.9	31.242	28.956	79.3786	90.7184	17	16
8	1	M	42.86	48.06	33.94	39.39	23.85	30.16	35.65	44.65	31.97	36.27	20.01	25.36	15.97	16.19	15.88	15.49	9.75	11.47	14.85967392	15.49923864	19.2	17.1	49.53	48.006	81.64656	108.86208	20	42
9	1	F	42.91	46.7	35.83	40.67	27.35	31.85	43.62	43.68	39.7	41.22	31.12	33.27	13.35	14.92	11.94	12.59	12.79	12.84	9.68872512	9.94273664	27.3	24.4	38.862	37.846	61.23492	77.11064	21	25
10	0	M	58.62	64.52	48.03	51.15	35.92	39.45	51.15	54.86	41.91	46.93	33.26	38.55	19.65	20.44	15.61	20.56	16.97	21.22	16.71032928	17.42700464	30.2	27.5	32.766	38.354	58.96696	117.93392	12	21
11	1	M	60.66	63.17	47.83	51.14	36.5	38.88	54.63	59.73	49.54	52.47	39.03	40.15	19.98	19.61	18.93	18.96	23.54	23.08	22.792998	22.38022928	16.7	15.2	44.45	44.196	88.45044	108.86208	20	23
12	1	M	58.21	60.56	45.74	48.24	32.67	36.12	51.68	57.61	44.55	50.7	31.04	36.5	17.23	18.64	17.81	19.56	14.53	16.18	16.55157208	16.9416612	34.6	35.8	32.004	37.338	113.398	131.54168	11	21
13	0	M	51.1	57.34	40.53	44.15	31.72	32.92	54.14	52.15	48.82	46.3	33.91	34.73	20.87	20.64	15.61	16.82	18.28	18.99	17.54947448	17.70369576	24.7	19.9	36.068	37.084	99.79024	113.398	19	27
14	1	F	35.03	37.62	26.69	29.71	15.16	17.55	30.23	31.7	27.93	29.8	17.76	17.33	17.09	17.35	17.15	16.69	NA	NA	11.19011464	11.8614308	26.9	21.9	30.734	35.56	36.28736	61.23492	NA	NA
15	0	F	59.14	60.14	47.87	49.36	34.03	35.87	45.26	45.28	38.61	42.17	30.41	32.87	15.56	16.92	12.2	13.67	12.38	14.46	16.56064392	16.88269424	28.1	24.5	28.194	26.162	49.89512	70.30676	11	24
16	0	F	40.06	41.83	28.37	33.1	21.78	23.22	35.28	40.9	29.61	35.42	22.57	24.53	15.24	16.72	14.73	16.15	14.04	13.91	15.15904464	15.07286216	26.4	26.2	35.306	36.068	47.62716	81.64656	16	22
17	1	F	53.42	57.14	49.13	51.84	38.79	44.64	61.87	62.32	NA	NA	42.83	46.21	24.55	26.46	14.7	15.9	21.68	22.24	14.54215952	14.32897128	50.3	50.7	24.638	23.368	81.64656	108.86208	14	18
18	1	M	57.02	60.19	44.18	52.28	34.88	38.41	68.21	71.33	63.64	63.87	48.76	53.08	21.06	24.17	19.61	20.97	21.84	22.24	24.8114824	24.72983584	15.2	14.5	58.166	59.182	106.59412	122.46984	19	30
19	0	M	40.5	42.63	33.56	37.37	21.54	27.8	41.09	44.65	34.68	38.02	21.62	21.6	16.57	16.96	18.82	21.07	16.75	18.66	16.24766544	16.81465544	11.4	13.4	56.896	52.07	74.84268	99.79024	21	27
20	1	M	40.94	49.48	39.85	46.66	31.7	40.2	45.77	52.61	40.28	48.11	28.82	37.25	20.52	20.75	16.84	18.86	13.8	14.24	18.65170304	19.43188128	29	26	44.45	40.132	108.86208	113.398	11	15
21	0	M	44.71	49.19	36.23	39.57	26.33	28.23	51.45	51.22	41.47	42.26	21.99	26	15.54	17.74	13.91	15.88	16.32	17.02	16.37920712	16.92805344	16	15.4	56.896	56.896	77.11064	92.98636	16	23
22	0	M	61.19	62.83	53.63	55.09	39.68	44.98	53.97	60.46	51.32	54.9	37.22	39.89	19.66	20.67	18.56	20.38	21.07	23.3	19.7992908	20.071446	25	26.8	47.752	47.752	113.398	131.54168	24	28
23	0	M	51.38	50.47	40.81	41.04	29.59	31.79	45.14	52.9	38	43.2	26.82	29.91	18.86	19.3	16.92	16.59	16.7	17.24	19.40012984	19.05993584	20	20.4	52.578	51.308	113.398	131.54168	16	21
24	1	M	52.01	55.75	43.04	49.45	31.06	36.48	46.76	48.93	41.6	44.93	26.9	31.5	18.17	18.45	16.03	16.85	19.53	21.24	20.55225352	20.72008256	23.4	23.6	44.958	42.672	90.7184	111.13004	9	17
25	1	M	60.99	66.91	52.21	55.43	40.13	43.37	57.6	55.32	53.57	55.69	38.91	41.48	21.51	22.23	23.28	23.28	21.02	21.84	17.78987824	18.66984672	18.5	13.7	54.864	49.53	108.86208	136.0776	22	36
26	0	M	45.02	55.29	35.33	44.95	23.68	31.6	42.53	50.25	32.32	41.08	19.44	28.46	19.96	21.59	15.31	17.49	11.28	12.13	16.39281488	17.22288824	19.9	17.6	48.514	48.768	88.45044	108.86208	16	19
27	0	F	40.84	44.32	31.93	35.42	21.94	23.39	35.14	34.29	29.64	32.54	21.37	24.87	15.18	16.47	16.97	17.67	15.48	18.02	11.48948536	12.0882268	30.1	27.3	32.512	30.226	54.43104	68.0388	22	29
28	0	F	55.09	55.97	46.44	46.92	41.02	39.3	45.55	48.96	42.81	46.35	33.02	38.28	23.58	24.4	17.89	17.74	17.72	17.94	17.49957936	17.18206496	42.4	40	32.766	34.036	49.89512	88.45044	9	15
29	1	F	31.99	33.96	25.45	26.98	16.56	17.33	27.85	30.83	22.62	26.63	17.44	20.08	15.72	14.72	12.3	13.64	11.39	11.99	13.80734048	14.13846264	18.8	22.7	34.036	32.512	40.82328	49.89512	19	27
30	0	M	55.29	54.56	37.1	42.03	21.33	26.16	41.84	43.59	31.5	37.04	20.9	26.28	17.95	19.51	17.68	18.54	11.1	11.75	17.690088	17.98945872	25.4	26.2	38.862	36.322	54.43104	72.57472	10	19
31	0	M	46.24	51.84	36.64	41.04	26.31	31.54	42.79	50.85	35.85	44.26	23.85	30.76	14.93	19.31	10.08	11.27	11.21	11.65	16.22044992	16.42910224	29.7	30.7	46.228	43.434	72.57472	90.7184	9	16
32	0	M	69.24	71.85	55.82	58.37	33.57	38.62	64.27	70.62	57.04	61.87	37.51	42.71	19.4	23.02	22.53	21.85	18.46	18.7	25.36032872	24.96116776	6.6	8.3	61.468	58.166	163.29312	188.24068	15	25
33	1	M	56.12	61.92	47.19	52.94	36.79	41.39	56.2	57.8	48	54.26	33.96	42.32	14.53	15.32	17.18	18.15	14.41	14.54	17.27278336	17.33175032	15.7	13.7	50.546	48.26	90.7184	108.86208	25	28
34	0	M	46	53.9	38.76	45.1	32.18	37.54	41.13	42.03	37.94	42.06	33.01	38.32	18.47	20.07	19.51	21.2	12.3	12.94	21.7270568	22.49362728	21	24.6	46.482	44.958	117.93392	138.34556	17	23
35	0	F	58.19	62.64	45.05	48.8	27.47	33.13	50.39	53.07	40.5	45.14	26.98	30.54	20.88	20.91	10.61	12.07	12.85	12.88	16.45178184	16.92805344	34	34.4	30.734	33.02	68.0388	108.86208	13	21
36	0	F	37.45	46.46	30.67	37.36	20.55	24.52	29.39	35.75	26.76	33.61	20.93	25.57	14.12	15.28	12.36	13.68	NA	NA	12.12905008	12.75047112	22.6	24	36.322	36.322	45.3592	63.50288	10	21
37	1	M	60.03	63.51	51.25	51.86	36.63	38.96	60.63	61.15	51.98	55.06	35.08	37.92	16.56	27.57	21.61	22.38	18.8	22.92	18.77417288	19.04179216	16.6	18.4	57.912	59.436	145.14944	167.82904	22	23
38	1	F	58.28	65.22	50.17	55.32	35.81	35.21	55.92	56.48	54.05	55.31	38.46	47.2	19.68	22.91	17.77	19.51	13.94	15.25	16.0344772	16.52889248	44.5	45	29.972	25.654	81.64656	102.0582	15	16
